# Supplementary material for: USP22 as a key regulator of glycolysis pathway in osteosarcoma: insights from bioinformatics and experimental approaches
Source: PeerJ. 2024 May 20;12:e17397. doi: 10.7717/peerj.17397 (PMC11114114; doi:10.7717/peerj.17397)
Supplement: Supplemental Information 21 [file peerj-12-17397-s021.csv]

Group	LL(%)-C3	LR(%)-C4	UR(%)-C2	UL(%)-C1	LR(%)+UR(%)	Mean	Standard deviation
siNC-1	96.4	1.9	1	0.7	2.9	1.933333333	0.838649708
siNC-2	97.4	1.1	0.4	1.2	1.5
siNC-3	97.6	1	0.4	1	1.4
siUSP22-1	72.1	11.2	16	0.7	27.2	25.26666667	2.050203242
siUSP22-2	73.5	11.6	13.7	1.2	25.3
siUSP22-3	75.6	9.8	13.3	1.3	23.1
